# Supplementary material for: Zoonotic Giardia duodenalis Genotypes and Other Gastrointestinal Parasites in a Badger Population Living in an Anthropized Area of Central Italy
Source: Pathogens. 2022 Aug 11;11(8):906. doi: 10.3390/pathogens11080906 (PMC9416481; doi:10.3390/pathogens11080906)
Supplement: Supplementary file 1 [file pathogens-11-00906-s001.zip]

Archive with 1 entries (1 files):
- pathogens-1850720-supplementary.pdf
